# Supplementary material for: Comparison of treatment effect sizes from pivotal and postapproval trials of novel therapeutics approved by the FDA based on surrogate markers of disease: a meta-epidemiological study
Source: BMC Med. 2018 Mar 21;16:45. doi: 10.1186/s12916-018-1023-9 (PMC5863466; doi:10.1186/s12916-018-1023-9)
Supplement: Supplementary file 2 — Data. Matched pivotal and postapproval trials. (XLSX 36 kb) [file 12916_2018_1023_MOESM2_ESM.xlsx]

## Sheet: Supplementary Table 1
Additional file 1. Data. Matched Pivotal and Postapproval Trials
Indication	Brand Name	Pivotal Trial										Post-approval trial
		Study	Treatment Group		Control Group		Duration (weeks)	Outcome	Study demographics (T = treatment, C = comparator)			Study	Treatment Group		Control Group		Duration (weeks)	Outcome	Study demographics (T = treatment, C = comparator)			Matching Criteria Fulfilled
			Drug (dose)	No. of Patients	Drug (dose)	No. of Patients			Age (mean (SD))	Female (%)	Non-Caucasian (%)		Drug (dose)	No. of Patients	Drug (dose)	No. of Patients			Age (mean (SD))	Female (%)	Non-Caucasian (%)
Chronic obstructive pulmonary disease	Tudorza Pressair	Jones et al. 2012	Aclidinium Bromide (400 µg b.i.d)	272	Placebo	276	24	Change in trough forced expiratory volume in 1 s	T: 62.9 (8.4), C: 62.0 (8.0)	T: 32.3, C: 30.8	T: 4.5, C: 4.8	Singh et al. 2014	Aclidinium Bromide (400 µg b.i.d)	385	Placebo	194	24	Change from baseline trough forced expiratory volume in 1s	T: 63.1 (8.2), C: 64.2 (8.0)	T: 33.5; C: 28.9	T: 5.7, C: 5.7	4
Hypertension	Tekturna	Oh et al. 2007 (2308)	Aliskiren Hemifumarate (300 mg q.d)	169	Placebo	165	8	Change in mean sitting diastolic blood pressure	T: 54, C: 53	T: 27.3, C: 27.0	T: 26.7, C: 41.8	Littlejohn III et al. 2013	Aliskiren Hemifumarate (300 mg q.d)	203	Placebo	198	8	Reduction in mean sitting diastolic blood pressure	T: 54.0 (10), C: 53.7 (10.3)	T: 53.2, P: 54.5	T: 37.4, C: 39.1	4
Hypertension	Tekturna	Villamil et al. 2007	Aliskiren Hemifumarate (300 mg q.d)	183	Placebo	195	8	Change in mean sitting diastolic blood pressure	T: 54.2, C: 54.4	T: 45.9, C: 44.1	T: 15.3, C: 15.9	Puig et al. 2009	Aliskiren Hemifumarate (300 mg q.d)	158	Placebo	160	8	Change from baseline mean sitting diastolic blood pressure	T: 52.1 (11.01), C: 51.9 (11.06)	T: 42.4, C: 41.9	T: 18.4,C: 17.5	4
Hypertension	Tekturna	Pool et al. 2007	Aliskiren Hemifumarate (300 mg q.d)	175	Valsartan monotherapy (320 mg q.d)	60	8	Change in mean sitting diastolic blood pressure	T: 56.7 (11.9), C: 56.8 (10.7)	T: 42.9, C: 51.7	T: 6.3, C: 13.3	Solomon et al. 2009	Aliskiren Hemifumarate (300 mg q.d)	154	Losartan (100 mg q.d)	152	36	Change in sitting diastolic blood pressure	T: 58.4 (9.6), C: 59.2 (11.0)	T: 27.3, C: 23.0	T: 6.5, C: 5.9	3
Hypertension	Tekturna	Kushiro et al. 2006	Aliskiren Hemifumarate (300 mg q.d)	113	Placebo	115	8	Least squares mean change from baseline mean sitting diastolic blood pressure	T: 51.6 (9.9), C: 52.7 (9.5)	T: 29.2, C: 21.7	* Japanese patients	Villa et al. 2012	Aliskiren Hemifumarate (300 mg q.d)	186	Placebo	189	8	Least squares mean change from baseline mean sitting diastolic blood pressure	T: 72 (6), C: 72 (5)	T: 54.8, C: 52.9	T: 0.5, C: 1.6	4
Hypertension	Edarbi	White et al. 2011	Azilsartan medoxomil (20 titrated to 40 mg q.d)	280	Olmesartan medoxomil (20 titrated to 40 mg q.d)	290	6	Change from baseline in 24-hour mean systolic blood pressure	T: 57 (12), C: 56 (11)	T: 17.1, C: 15.5	T: 34.1, C: 36.8	Rakugi et al. 2012	Azilsartan medoxomil (20 titrated to 40 mg)	319	Candesartan cilexetil (8 to 12 mg q.i.d by forced titration)	316	14	Change from baseline 24 hour mean systolic blood pressure	T: 57.0 (9.7), C: 56.9 (10.0)	T: 41.2, C: 36.6	* Japanese patients	3
Hypertension	Edarbi	Bakris et al. 2011	Azilsartan medoxomil (80 mg q.d)	285	Olmesartan medoxomil (40 mg q.d)	282	6	Change from baseline in 24-hour mean systolic blood pressure	T: 58.1 (11.6), C: 58.9 (11.6)	T: 47.7, C: 50.4	T: 26.7, C: 26.9	Sica et al. 2012	Azilsartan medoxomil (80 mg q.d)	162	Chlorthalidone (25 mg)	160	8	Change from baseline in 24-hour mean systolic blood pressure	T: 57 (10.9), C: 56 (10.0)	T: 52.0, C:57.0	T: 31.5, C: 30.6	3
Malaria	Coartem	Koram et al. 2005	Artemether + lumefantrine	51	Amodiaquine + artesunate	54	4	28-day cure rate (proportion of patients with clearance of asexual parasitemia within 7 days of starting treatment without recurrence in 28 days)	T: 38.0 (8 - 59), C: 25.0 (6 - 59) (Median age in months (range))	T: 68.6, C: 53.7	* Children in sub-Saharan Africa	Oguche et al. 2014	Artemether + lumefantrine	360	Amodiaquine + artesunate	387	4	28-day cure rate (proportion of patients whose asexual parasitemia cleared from peripheral blood and who were free of patient asexual parasitemia)	T: 36.1 (17.2), C: 36.6 (15.2) (Mean age (months), SD)	T: 44.9, C: 48.1	* Nigerian Children	4
Renal cell carcinoma	Inlyta	Rini et al. 2011	Axitinib (5 mg b.i.d)	361	Sorafenib (400 mg b.i.d)	362	87	Progression free survival	T: 61 (20 - 82), C: 61 (22 - 80) (Median (range))	T: 26.6, C: 28.7	T: 23.0, C: 26.0	Hudson et al. 2013	Axitinib (5 mg b.i.d)	192	Sorafenib (400 mg b.i.d)	96	99.9	Progression free survival	T: 58.0 (23 - 83), C: 58.0 (20 - 77) (Median (range))	T: 30.2, C: 22.9	T: 29.2, C: 31.3	4
Renal cell carcinoma	Nexavar	Eschudier et al. 2007	Sorafenib (400 mg b.i.d)	451	Placebo	451	86.9	Progression free survival	T: 58 (19 - 86), C: 59 (29 - 84) * Median (range)	T: 30.1, C: 24.8	Not provided	Rini et al. 2011	Sorafenib (400 mg b.i.d)	362	Axitinib (5 mg b.i.d)	361	27.8	Progression free survival	T: 61 (20 - 80), C: 61 (22 - 82) * Median (range)	T: 28.7, C: 26.6	T: 25.6, C: 23.0	3
Hepatitis C	Victrelis	Bacon et al 2011	Boceprevir (800 mg t.i.d) (with peginterferon alfa-2b and ribavirin)	162	Placebo (with peginterferon alfa-2b and ribavirin)	80	24	Sustained virologic response (undetectable HCV RNA 24 weeks after therapy)	T: 52.9, C: 52.9	T: 39.5, C: 27.5	T: 12.3, C: 16.3	Sulkowski et al. 2013	Boceprevir (800 mg t.i.d) (with peginterferon alfa-2b and ribavirin)	65	Placebo (with peginterferon alfa-2b and ribavirin)	34	24	Sustained virologic responses (undetectable plasma HCV RNA at follow-up week 24)	T: 42.9 (8.3), C: 45.1 (9.8)	T: 28.1, C: 35.3	T: 18.8, C: 17.6	4
Hyponatremia	Vaprisol	Zeltzer et al. 2007	Conivaptan (20 mg loading dose + 40 mg q.d)	29	Placebo	29	0.57	Change from baseline in serum during the course of treatment (baseline-adjusted area under the Na+-time curve)	T: 73.8 (11.5), C: 75.7 (11.6)	T: 58.6, C: 48.3	T: 6.9, C: 10.3	Koren et al. 2011	Conivaptan 20 mg (b.i.d)	20	Placebo	10	0.29	Least -squares mean change in baseline-adjusted serum sodium concentration area under the concentration-time curve from 0 to 48 hours)	T: 58.6 (17.4), C: 61.8 (20.2)	T: 35.0, C: 89.0	T: 40.0 , C: 55.6	4
HIV	Prezista	Katlama et al. 2007	Darunavir (600 mg b.i.d + 100 mg ritonavir b.i.d + optimized background therapy)	65	Investigator-selected control protease inhibitors	63	24	Proportion of patients achieving viral load reduction >=1.0 log10 copies/ml from baseline	T: 44, C: 43 * T is for all interventional arms combined	T: 14, C: 13 *T is for all interventional arms combined	T: 20, C: 17 * T is for all interventional arms combined	Madruga et al. 2007	Darunavir (600 mg b.i.d + 100 mg ritonavir b.i.d + optimized background regimen)	302	Lopinavir-ritonavir (400/100 mg b.i.d)	302	48	Proportion with at least 1.0 log10 reduction from baseline in plasma HIV RNA	T: 40.9 (9.0), C: 40.8 (8.6)	T: 23.2, C: 18.9	T: 46.0, 43.4	4
Osteoporosis	Prolia	Cummings et al. 2009	Denosumab (60 mg every 6 months)	3933	Placebo	3935	156.4	Incidence of new vertebral fractures at 36 months	T: 72.3 (5.2), C: 72.3 (5.2)	T: 100, C: 100	NA	Nakamura et al. 2014	Denosumab (60 mg every 6 months)	500	Placebo	511	104.3	Incidence of new vertebral fracture	T: 69.9 (7.36), C: 69.0 (7.7)	T: 95.1, C: 95.0	* Japanese patients	4
HIV	Intelence	Madruga et al. 2007	Etravirine (200 mg b.i.d + low dose ritonavir and investigator-selected nucleoside reverse transcriptase inhibitors)	304	Placebo (+ low dose ritonavir and investigator-selected nucleoside reverse transcriptase inhibitors)	308	24	Confirmed viral load below 50 copies per mL at week 24	T: 45.0 (18.0 - 67.0), C: 45.0 (18.0 - 72.0) * Median (range)	T: 13.4, C: 14.3	T: 35, C: 35	Escheverria et al. 2014	Etravirine (400 mg q.d + HAART)	22	Protease inhibitor regimen (+ HAART)	21	48	Percentage of patients with viral load below 50 copies per mL	T: 47.4 (42 - 51), C: 46.2 (41.8 - 50) * Median (interquartile range)	T: 36.4, C: 23.8	Not provided	2
HIV	Intelence	Lezzarin et al. 2007 2007	Etravirine (200 mg b.i.d + darunavir-ritonavir, investigator selected nucleoside/nucleotide reverse transcriptase inhibitors, and optional enfuvirtide)	295	Placebo (+ darunavir-ritonavir, investigator selected nucleoside/nucleotide reverse transcriptase inhibitors, and optional enfuvirtide)	296	24	Confirmed viral load below 50 copies per mL at week 24	T: 46.0 (31.0 - 77.0), 45.0 (20.0 - 69.0) * Median (range)	T: 6.4, C: 8.1	T: 23, C: 24	DeJesus et al. 2014	Etravirine (200 mg b.i.d + darunavir/ritonavir 600/100 mg b.i.d + one optimized nucleoside reverse transcriptase inhibitor)	34	Lersivirine (750 mg q.d)	31	96	Confirmed viral load below 50 copies per mL at week 24	Not provided	Not provided	Not provided	3
T2DM	Baraclude	Lai et al. 2005	Entecavir (0.5 mg q.d)	46	Lamivudine (100 mg q.d)	41	24	Mean log10 change in HBV-DNA level	T: 30.5 (16 - 68), C: 29.0 (16 - 60) * Median (range)	T: 35, C: 15	T: 65, C: 61	Shindo et al. 2009	Entecavir (0.5 mg q.d)	34	Lamivudine (100 mg q.d)	34	24	Mean log10 change in serum HBV DNA	T: 39.8 (10.4), C: 42.3 (12.3)	T: 32.4, C: 17.6	* Japanese patients	4
T2DM	Byetta	Kendall et al. 2005	Exenatide (5 up escalated to 10 ug b.i.d + Metformin and a Sulphonylurea)	245	Placebo (+ Metformin and a Sulfonylurea)	247	30	Mean change from baseline HbA1c	T: 55 (9), C:56 (10)	T: 40.8, C: 44.1	T: 31.6, C: 31.0	Gao et al. 2008	Exenatide (5 up escalated to 10 ug b.i.d + Metformin and a Sulfonylurea or metformin)	238	Placebo (+ Metformin and a Sulfonylurea or Metformin)	234	16	Mean change from baseline HbA1c	T: 55 (9), C: 54 (9)	T: 52, C: 59	* Patients from China, India, Korea, and Taiwan	4
T2DM	Byetta	DeFronzo et al. 2005	Exenatide (5 ug up escalated to 10 ug b.i.d + Metformin)	113	Placebo (+ Metformin)	113	30	Mean change from baseline HbA1c	T: 53 (11), C: 54 (9) * based on analyzed subjects	T: 48.2, C: 40.7 * based on analyzed subjects	T: 22.7, C: 27.4 * based on analyzed subjects	Wysham et al. 2014	Exenatide (10 ug b.i.d + Pioglitazone + Metformin))	276	Placebo (+ Pioglitazone + Metformin)	141	26	Least-squares mean change from baseline HbA1c	T: 55 (10), C: 55 (10)	T: 43.5, C: 41.1	T: 23.6, C: 27.0	4
T2DM	Byetta	Buset et al. 2004	Exenatide (5 ug up escalated to 10 ug b.i.d + Sulphonylurea)	129	Placebo (+Sulfonylurea)	123	30	Mean change from baseline HbA1c	T: 56 (11), C: 55 (11) * based on analyzed subjects	T: 42.6, C: 37.4 * based on analyzed subjects	T: 40.3, C: 33.3 * based on analyzed subjects	Apovian et al. 2010	Exenatide (5 ug escalated to 10 ug b.i.d + lifestyle modification + Metformin or Sulfonylurea)	97	Placebo (+ lifestyle modification +Sulfonylurea)	99	24	Mean change from baseline HbA1c	T: 54.5 (10.0), C: 55.1 (9.0)	T: 62.5, C: 62.2	Not provided	4
Gout	Uloric	Schumacher et al. 2008	Febuxostate (80 mg q.d)	268	Allopurinol (300 mg q.d)	134	28	Last 3 monthly serum urate levels <6.0 mg/dL	T: 51 (12), C: 52 (12)	T: 6.0, C: 7.0	T: 25.1, C: 23.1	Huang et al. 2014	Febuxostate (80 mg q.d)	172	Allopurinol (300 mg q.d)	172	28	Last 3 monthly serum urate levels <6.0 mg/dL	T: 47.4 (11.2), C: 46.2 (11.6)	T: 1.74, C: 2.33	* Chinese patients	3
Chronic obstructive pulmonary disease	Arcapta Neohaler	Dahl et al. 2010	Indacaterol (300 ug q.d)	437	Formoterol (12 ug q.d)	435	12	Change from baseline in forced expiratory volume in 1 second measured 24 hours postdose after 12 weeks	T: 64 (57.0 - 71.0), C: 64.0 (58.0 - 69.0) * Median (Interquartile range)	T: 19.7, C: 19.8	Not provided	Hoshino et al. 2014	Indacaterol (140 ug q.d)	20	Tiotropium (18 ug q.d)	16	16	Change from baseline in forced expiratory volume in 1 second	T: 69 (8), C: 73 (6)	T: 1.0, C: 0.0	* Japanese patients	2
Chronic obstructive pulmonary disease	Arcapta Neohaler	Feldman et al. 2010	Indacaterol (150 ug q.d)	211	Placebo	205	12	24 hour trough forced expiratory volume in 1 second	T: 62.9 (9.9), C: 63.2 (9.6)	T: 48.8, C: 46.3	T: 8.1, C: 6.8	Bateman et al. 2013	Indacetrol (150 ug q.d)	477	Placebo	234	26	24 hour trough forced expiratory volume in 1 second	T: 63.6 (8.8), C:64.4 (8.6) * Excluding those that did not receive drug	T: 25.6, C: 27.2	T: 30.3, C: 33.2	4
T1DM	Levemir	Home et. 2004	Insulin detemir (100 units/ml + insulin aspart)	139	Neutral Protamine Hagedorn Insulin	132	16	Mean change from baseline HbA1c	T: 41.3 (11.4), C: 38.3 (12.4)	T: 43.2, C: 47.0	Not provided	Bartley	Insulin detemir (100 units/ml +insulin aspart)	311	Neutral Protamine Hagedorn Insulin	166	104.3	Mean change from baseline HbA1c	T: 35 (18 - 75), C: 35 (18 - 70) * Mean (range)	T: 44.4, C: 47.0	T: 26.3, C: 21.3	4
T2DM	Tradjenta	Taskinen et al. 2010	Linagliptin (5 mg q.d + >=1500 mg q.d Metformin)	524	Placebo	177	24	Adjusted mean change from baseline HbA1c	T: 56.5 (10.1), C: 56.6 (10.9)	T: 46.8 , C: 42.9	T: 24.9, C: 20.9	Ross et al. 2012	Linagliptin (5 mg q.d + Metformin)	224	Placebo (+ Metformin)	44	12	Adjusted mean change from baseline HbA1c	T: 58.4 (10.6), C: 59.9 (10.7)	T: 46.0, C: 52.3	T: 37.9, C: 27.3	4
T2DM	Tradjenta	Del Prato et al. 011	Linagliptin (5 mg q.d)	336	Placebo	167	24	Adjusted mean change from baseline HbA1c	T: 56.4 (10.1), C: 54.4 (10.3)	T: 51.2, C: 52.6	T: 46.4, C: 46.1	Thrasher et al. 2014	Linagliptin (5 mg q.d)	106	Placebo	120	24	Adjusted mean change from baseline HbA1c	T: 53.7 (10.1), C: 54.1 (9.9)	T: 43.3, C: 49.2	* Black/African American patient	4
T2DM	Victoza	Nauck et al. 2009	Liraglutide (1.8 mg q.d + Metformin)	242	Glimepiride (4 mg q.d + Metformin)	122	26	Change in HbA1c from baseline	T: 57 (9), C: 57 (9)	T: 41, C: 43	T: 12, C: 11	Yang et al. 2011	Liraglutide (1.8 mg q.d + Metformin)	232	Glimepiride (4 mg q.d + Metformin)	231	16	Change in HbA1c from baseline	T: 52.7 (9.1), C: 53.6 (9.7)	T: 46.2, C: 41.6	* Patients from China, South Korea, and India	4
T2DM	Victoza	Garber et al. 2009	Liraglutide (1.8 mg q.d)	246	Glimepiride (8 mg q.d)	248	52	Change in HbA1c from baseline	T: 52.0 (10.8), C: 53.4 (10.9)	T: 51.0, C: 46.4	T: 25, C:23	Nandy et al. 2014	Liraglutide (titrated weekly from 0.6 to 1.8 mg q.d)	16	Glimepiride (titrated weekly from 1 mg to 4 mg q.d)	17	12	Change in HbA1c from baseline	T: 57.7 (9.0), C: 57.7 (5.3)	T: 37.5, C: 35.3	T: 0.0, C: 0.0	4
T2DM	Victoza	Buse et al. 2009	Liraglutide (Titrated from 0.6 to 1.8 mg q.d + Metformin, Sulphonylurea, or both)	233	Exenatide (Titrated from 5 to 10 ug b.i.d + Metformin, Sulfonylurea, or both)	231	26	Change in HbA1c from baseline	T: 56.3 (9.8), C: 57.1 (10.8)	T: 51.1, C: 45.0	T: 7.3, C: 9.1	Brady et al. 2014	Liraglutide (1.2 mg q.d + Metformin + Ramadan fasting)	47	Sulfonylurea + Metformin + Ramadan fasting	52	12	Change in HbA1c from baseline	T: 51.5 (11.1), C: 52.2 (10.7)	T: 48.9, C: 50.0	* Patients Indian, African, Bangladeshi, Pakistani, and Other Asian	2
Symptomatic vitreomacular adhesion	Jetrea	Stalmans et al. 2012	Ocriplasmin (125 ug)	464	Placebo	188	4	Resolution of vitreomacular adhesion at day 28	T: 72.1 (18 - 93), C: 70.7 (24 - 97) * Mean (range)	T: 61.2, C: 67.7	T: 7.8, C: 7.4	Novack et al. 2015	Ocriplasmin (125 ug)	75	Sham injection	25	4	Resolution of vitreomacular adhesion at day 28	T: 74.5 (8.13), C: 74.7 (7.16)	T: 52.7, C: 60.0	Not provided	4
Thrombocytopenia in chronic immune thrombocytopenic purpura	Nplate	Kuter et al. 2008	Romiplostim (1 ug/kg, maximum allowed dose was 15 ug/kg weekly)	42	Placebo	21	24	Durable platelet response (platelet count >=50X10^9/L during 6 or more of the last 8 weeks of treatment)	T: 52 (21 to 80), C: 46 (23 - 88) *Median (range)	T: 65.8, C: 76.2	T: 24.4, C: 14.3	Kuter et al. 2010	Romiplostim (3 ug/kg, maximum allowed dose was 10 ug/kg)	157	Standard of care	77	52	Platelet responses (a platelet count >50X10^9 per liter)	T: 58 (18 - 90), C: 57 (18 - 86) * Median (range)	T: 54.1, C: 59.7	T: 12.7, C: 10.4	2
HIV related fat	Egrifta	Falutz et al. 2010	Tesamoreline (2 mg q.d + ART)	550	Placebo	266	26	Percent change in visceral adipose tissue	T: 47.5 (7.4), C: 47.9 (7.6) * Patients who received treatment as assigned	T: 14.4, C: 16.3	T: 23.0, C: 25.9	Stanley et al. 2014	Tesamoreline (2 mg q.d + ART)	28	Placebo	26	26.1	Change in visceral adipose tissue	T: 49 (46 - 54), C: 53 (49 to 58) * Median (Interquartile range), based on non-discontinued patients	T: 14.3, C: 18.2 * based on non-discontinued patients	T: 28.6, C: 36.4 * based on non-discontinued patients	4
T2DM	Onglyza	Rosenstock et al. 2009	Saxagliptin (2.5 mg q.d)	102	Placebo	95	24	Adjusted change in HbA1c from baseline	T: 53.3 (10.1), C: 53.9 (12.3)	T: 43.1, C: 50.5	T: 12.7, C: 16.8	Nowicki et al. 2011	Saxagliptin (2.5 mg q.d)	85	Placebo	85	12	Adjusted change in HbA1c from baseline	T: 66.8 (8.3), C: 66.2 (9.1)	T: 62.4, C: 51.8	T: 0.0, C: 0.0	4
T2DM	Onglyza	DelFronzo et al. 2009	Saxagliptin (5 mg q.d + Metformin)	191	Placebo	179	24	Adjusted change in HbA1c from baseline	T: 54.7 (9.6), C: 54.8 (10.2)	T: 46.1, C: 46.4	T: 16.8, C: 16.2	Yang et al. 2011	Saxagliptin (5 mg q.d + Metformin)	283	Placebo	287	24	Adjusted change in HbA1c from baseline	T: 53.8 (10.4), C: 54.4 (10.1)	T: 51.9, C: 51.6	Patients from China, India, and South Korea	4
T2DM	Onglyza	Chacra et al. 2011	Saxagliptin (5 mg q.d + Sulphonylurea)	253	Placebo (+uptitrated Sulphonylurea)	267	76	Adjusted change in HbA1c from baseline to week 24	T: 54.9 (10.0), C: 55.1 (10.7)	T: 54.4, C: 53.9	T: 40.3, C: 43.1	Moses et al. 2014	Saxagliptin (5 mg q.d + Metformin and a Sulphonylurea)	129	Placebo (+ Metformin and a Sulphonylurea)	128	24	Adjusted change in HbA1c from baseline	T: 57.2 (9.6), C: 56.8 (11.5)	T: 38.0, C: 42.2	T: 54.3, C: 55.5	4
T2DM	Onglyza	Jadzinsky et al. 2009	Saxagliptin (5 mg q.d + Metformin)	320	Placebo (+ Metformin)	328	24	Adjusted change in HbA1c from baseline	T: 52.0 (10.4), C: 51.8 (10.7)	T: 48.4, C: 50.3	T: 23.1, C: 23.5	Fonseca et al. 2012	Saxagliptin (5 mg q.d + Metformin)	138	Uptitrated Metformin	144	18	Adjusted change in HbA1c from baseline	T: 55.2 (9.4), C: 55.5 (9.9)	T: 58.8, C: 49.3	T: 90.6, C: 87.5	4
T2DM	Januvia	Rosenstock et al. 2006	Sitagliptin (100 mg q.d + pioglitazone)	175	Placebo (+ pioglitazone)	178	24	Adjusted change in HbA1c from baseline	T: 55.6 (10.4), C: 56.9 (11.1)	T: 46.9, C: 42.1	T: 27.4, C: 27.5	Yang et al. 2012	Sitagliptin (100 mg q.d + metformin)	197	Placebo (+ Metformin)	198	24	Change in HbA1c from baseline	T: 54.1 (9.0), C: 55.1 (9.8)	T: 53.3., C: 54.5	* Chinese patients	4
T2DM	Januvia	Charbonnel et al. 2006	Sitagliptin (100 mg q.d + metformin)	464	Placebo (+ metformin)	237	24	Least squares change from baseline HbA1c	T: 54.4 (10.4), C: 54.6 (9.7)	T: 44.2, C: 40.5	T: 36.9, C: 32.9	Scott et al. 2008	Sitagliptin (100 mg q.d + metformin)	94	Placebo (+ Metformin)	92	18	Least squares change from baseline HbA1c	T: 55.2 (9.8), C: 55.3 (9.3)	T: 44.7, C: 41.3	T: 39.3, C: 39.1	4
T2DM	Januvia	Aschner et al. 2006	Sitagliptin (100 mg q.d)	238	Placebo	253	24	Least squares change from baseline HbA1c	T: 53.4 (9.5), C: 54.3 (10.1)	T: 42.9, C: 48.6	T: 48.7, C: 49.8	Roden et al. 2013	Sitagliptin (100 mg q.d )	223	Placebo	228	24	Change in HbA1c from baseline	T: 55.1 (9.9), 54.9 (10.9)	T: 36.8, 46.1	T: 65.9, C: 66.7	4
T2DM	Januvia	Raz et al. 2006	Sitagliptin (100 mg q.d)	193	Placebo	103	18	Least squares change from baseline HbA1c	T: 54.5 (10.0), C: 55.5 (10.1)	T: 46.4, C: 37.3	T: 30.7, C: 38.2	Alba et al. 2013	Sitagliptin (100 mg q.d )	52	Placebo	53	12	Adjusted change in HbA1c from baseline	T: 54.6 (7.6), C: 53.3 (7.7)	T: 46.2, C: 39.6	T: 13.5, C: 9.4	4
Hyponatremia	Samsca	Schrier et al. 2006	Tolvaptan (15 increased to 60 mg q.d)	123	Placebo	120	0.57	Change in the average daily area under the curve for the serum sodium concentration from baseline to day 4	T: 62 (15), C: 63 (14)	T: 39.0, C: 39.2	T: 4.1, C: 9.2	Chen et al. 2014	Tolvaptan (15 increased to 60 mg q.d)	21	Placebo	24	0.57	Change in the average daily area under the curve for the serum sodium concentration from baseline to day 4	T: 62.8 (14.2), C: 61.4 (12.8)	T: 52.4, C: 37.5	* Chinese patients	4
Thrombocytopenia in chronic immune thrombocytopenic purpura	Promacta	Bussel et al. 2007	Eltrombopag (50 mg q.d + at least one standard treatment for immune thrombocytopenic purpura)	30	Placebo	29	6	Platelet count of 50,000 or more per cubic millimeter on day 43	T: 45 (23 - 81), C: 42 (18 - 85) * Median (range)	T: 70.0, C: 55.2	T: 40, C: 13.7	Cheng et al. 2011	Eltrombopag (50 mg q.d + local standard of care)	135	Placebo	62	24	Proportion with platelet count of 50,000 - 400,000 per uL during the first 6 weeks and at least once every 4 weeks thereafter	T: 47.0 (34 - 56), C: 52.5 (43 - 63) *Median (Interquartile range)	T: 68.9, C: 69.4	T: 25.2, C: 29.0	4
Hypertension	Bystolic	Weiss et al. 2007	Nebivolol (20 mg q.d)	166	Placebo	81	12	Change in trough sitting diastolic blood pressure	T: 54.1 (11.6), C: 56.0 (11.6)	T: 44.6, C: 43.2	T: 15.1, C: 13.6 * Black (versus nonblack)	Greathouse et al. 2008	Nebivolol (20 mg q.d)	244	Placebo	75	12	Change in trough sitting diastolic blood pressure	T: 53.4 (11.2), C: 51.2 (10.0)	T: 46.3, C: 48.0	T: 21.3, C: 20.0	4
Abbreviations: b.i.d = two times per day; c = control; m = mili; SD = standard deviation; t = treatment; t.i.d = three times per day; u = micro; q.d = one time per day;
