# Supplementary material for: Comparison of treatment effect sizes from pivotal and postapproval trials of novel therapeutics approved by the FDA based on surrogate markers of disease: a meta-epidemiological study
Source: BMC Med. 2018 Mar 21;16:45. doi: 10.1186/s12916-018-1023-9 (PMC5863466; doi:10.1186/s12916-018-1023-9)
Supplement: Supplementary file 3 — Table S1. Pivotal trials with at least one postapproval trial with a patient-relevant outcome. (XLSX 31 kb) [file 12916_2018_1023_MOESM3_ESM.xlsx]

## Sheet: Sheet1
Table S1. Pivotal trials with at least one postapproval trial with a patient-relevant outcome
Pivotal Trial(s)						Postapproval trial(s)
Drug (indication)	Eligible	Comparison	Outcome	Demographics	OR (95% CI)a	Eligible	Comparison	Outcome	Demographics	OR (95% CI)	Matches fulfilled	RORb
Romiplostim (Thrombocytopenia in ITP)	1	Romiplostim versus placebo	Durable platelet responses (six weekly platelet counts >50X10^9/L) in last 8 weeks of treatment	Age: T: 52 (21 to 80), C: 46 (23 to 88) *Median (range)	29.4 (3.6 to 240.4)c	1	Romiplostim versus standard of care	Incidence of treatment failured	Age: T: 58 (18 to 90), C: 57 (18 to 86) *Median (range)	2.3 (2.0 to 2.6)	Indication	12.8 (1.6 to 104.9)
				% female: T: 65.8, C: 76.2					% female: T: 54.1, C: 59.7
				% non-Caucasian: T: 24.4, C: 14.3					% non-Caucasian: T: 12.7, C: 10.4
Saxagliptin Hydrochloride (Type 2 diabetes mellitus)	1	Saxagliptin versus placebo	Change from baseline to week 24 in HbA1c	Age: T: 53.3 (SD = 10.1), C: 53.9 (SD = 12.3)	2.8 (1.6 to 4.5)	1	Saxagliptin versus placebo	Composite of cardiovascular death, nonfatal myocardial infarction, or nonfatal ischemic stroke	Age: T: 65.1 (SD = 8.5), C: 65.0 (SD = 8.6)	1.0 (0.9 to 1.1)	Indication, dosage, comparator	2.7 (1.6 to 4.6)
				% female: T: 43.1, C: 50.5					% female: T: 33.4, C: 32.7
				% non-Caucasian: T: 12.7, C: 16.8					% non-Caucasian: T: 24.6, C: 24.9
Aliskiren Hemifumarate (hypertension)	5	Aliskiren versus placebo	Change in sitting diastolic blood pressure	Sutdy 1	3.1 (2.3, 4.3)	1	Aliskiren versus placebo	Composite of cardiovascular death, non-fatal myocardial infarction, non-fatal stroke, and clinically significant heart failure	Age: T: 72.4 (SD = 5.2), C: 71.9 (SD = 5.2)	0.82 (0.37 to 1.81)	Indication, dosage, comparator	2.6 (1.1 to 6.1)
				Age: 54, C: 53					% female: 47.4, C: 45.1
				% female: T: 37.3, C: 37.0					% non-Caucasian T: 58.3, C: 58.6
				% non-Caucasian: T: 36.7, C: 42.8
				Study 2
				Age: T: 54.2, C: 54.4
				% female: T: 45.9, C: 44.1
				% non-Caucasian: T: 15.3, C: 15.9
				Study 3
				Age: T: 56.0 (SD = 10.2), C: 57.1 (SD = 12.0)
				% female: T: 42.3, C: 51.1
				% non-Caucasian: T: 19.2, C: 24.4
				Study 4
				Age: T: 56.7 (SD = 11.9), C: 55.2 (SD = 12.2)
				% female: T: 42.8, C: 45.2
				% non-Caucasian: T: 6.3, C: 8.5
				Study 5
				Age: T: 51.6 (SD = 9.9), C: 52.7 (SD = 9.5)
				% female: T: 29.2, C: 21.7
				% non-Caucasian: Japanese patients
